# Supplementary material for: Body Weight’s Role in Infective Endocarditis Surgery
Source: J Cardiovasc Dev Dis. 2024 Oct 15;11(10):327. doi: 10.3390/jcdd11100327 (PMC11508204; doi:10.3390/jcdd11100327)
Supplement: Supplementary file 1 [file jcdd-11-00327-s001.zip]

Archive with 1 entries (1 files):
- jcdd-3180955-supplementary.pdf
